# Supplementary material for: The Effects of Radix isatidis Raw Material on Egg Quality, Serum Biochemistry, Gut Morphology and Gut Flora
Source: Antioxidants (Basel). 2023 Dec 7;12(12):2084. doi: 10.3390/antiox12122084 (PMC10741118; doi:10.3390/antiox12122084)
Supplement: Supplementary file 1 [file antioxidants-12-02084-s001.zip]

Archive with 1 entries (1 files):
- antioxidants-2720873-supplementary.pdf
